# Supplementary material for: Optimism, Resilience, and General Self-Efficacy Predict Lower Somatic Burden during the COVID-19 Pandemic
Source: Healthcare (Basel). 2024 Jul 5;12(13):1338. doi: 10.3390/healthcare12131338 (PMC11241252; doi:10.3390/healthcare12131338)
Supplement: Supplementary file 1 [file healthcare-12-01338-s001.zip]

Archive with 1 entries (1 files):
- healthcare-3003278-supplementary.pdf
